# Supplementary material for: Privacy in Community Pharmacies in Saudi Arabia: A Cross-Sectional Study
Source: Healthcare (Basel). 2024 Aug 31;12(17):1740. doi: 10.3390/healthcare12171740 (PMC11394820; doi:10.3390/healthcare12171740)
Supplement: Supplementary file 1 [file healthcare-12-01740-s001.zip]

Archive with 1 entries (1 files):
- healthcare-3170692-supplementary.pdf
